# Supplementary material for: Lesion-network mapping in task-dependent frequencies uncovers remote consequences of focal damage
Source: Imaging Neurosci (Camb). 2025 Apr 30;3:imag_a_00557. doi: 10.1162/imag_a_00557 (PMC12319782; doi:10.1162/imag_a_00557)
Supplement: Supplementary Data 1 [file imag_a_00557-supp1.xlsx]

## Sheet: LRH
Freq i	h	p	t	df	BSDT (%)	CI_L	CI_U	above case (+1), below case (-1)	p/2
1	0	0.123915	-1.35178	4	12.1641	0.28	42.45	-1	0.0619575
2	1	0.0341294	-2.47935	4	3.37406	0	24.26	-1	0.0170647
3	1	0.0127013	-3.47781	4	1.26292	0	12.66	-1	0.00635065
4	1	0.00382379	-4.97072	4	0.374634	0	3.86	-1	0.0019119
5	0	0.0664788	-1.8821	4	6.55664	0.01	33.7	-1	0.0332394
										p<.1
										p<.05
