# Supplementary material for: Lesion-network mapping in task-dependent frequencies uncovers remote consequences of focal damage
Source: Imaging Neurosci (Camb). 2025 Apr 30;3:imag_a_00557. doi: 10.1162/imag_a_00557 (PMC12319782; doi:10.1162/imag_a_00557)
Supplement: Supplementary Data 2 [file imag_a_00557-supp2.xlsx]

## Sheet: VLH
Freq i	h	p	t	df	BSDT (%)	CI_L	CI_U	above case (+1), below case (-1)	SM' score falls outside (1) or within (0) the 95% CI of controls	p/2
1	0	0.424412	-0.2033	4	35.1781	13.16	49.36	-1	0	0.212206
2	1	0.0197086	-3.01343	4	1.96338	0	17.41	-1	1	0.00985428
3	0	0.49101	-0.0239765	4	36.6099	15.75	49.46	-1	0	0.245505
4	0	0.0801587	1.72124	4	7.90489	0.04	36.33	1	0	0.0400794
5	0	0.248629	0.74575	4	23.6013	3.49	48.08	1	0	0.124314
											p<.1
											p<.05

## Sheet: VRH
Freq i	h	p	t	df	BSDT (%)	CI_L	CI_U	above case (+1), below case (-1)	SM' score falls outside (1) or within (0) the 95% CI of controls	p/2
1	0	0.196623	-0.955917	4	19.0081	1.68	46.83	-1	0	0.0983117
2	0	0.0816804	-1.70518	4	8.0716	0.04	36.94	-1	1	0.0408402
3	1	0.0165338	-3.1947	4	1.64813	0	15.54	-1	1	0.00826692
4	1	0.00885859	-3.88823	4	0.876953	0	9.44	-1	1	0.0044293
5	0	0.0878148	-1.64348	4	8.66376	0.06	38.19	-1	1	0.0439074
											p<.1
											p<.05

## Sheet: DLH
Freq i	h	p	t	df	BSDT (%)	CI_L	CI_U	above case (+1), below case (-1)	SM' score falls outside (1) or within (0) the 95% CI of controls	p/2
1	0	0.0704557	-1.83193	4	6.97577	0.02	34.63	-1	1	0.0352278
2	1	0.00419825	-4.84059	4	0.421692	0	4.35	-1	1	0.00209912
3	0	0.161932	-1.12411	4	15.8038	0.83	45.36	-1	1	0.0809659
4	0	0.0585818	-1.99214	4	5.80112	0.01	32.21	-1	1	0.0292909
5	0	0.438979	-0.163629	4	35.6814	14.05	49.38	-1	0	0.21949
											p<.1
											p<.05

## Sheet: DRH
Freq i	h	p	t	df	BSDT (%)	CI_L	CI_U	above case (+1), below case (-1)	SM' score falls outside (1) or within (0) the 95% CI of controls	p/2
1	0	0.418824	0.218618	4	35.0329	13.04	49.34	1	0	0.209412
2	0	0.102338	-1.51363	4	10.0669	0.12	40.16	-1	1	0.0511692
3	1	0.0116585	-3.57281	4	1.1674	0	12.01	-1	1	0.00582925
4	1	0.00499607	-4.60514	4	0.510763	0	5.54	-1	1	0.00249804
5	0	0.06805	-1.8619	4	6.74338	0.01	34.31	-1	1	0.034025
											p<.1
											p<.05

## Sheet: LLH
Freq i	h	p	t	df	BSDT (%)	CI_L	CI_U	above case (+1), below case (-1)	SM' score falls outside (1) or within (0) the 95% CI of controls	p/2
1	0	0.199908	-0.94137	4	19.305	1.72	46.99	-1	0	0.0999539
2	1	0.0375365	-2.39116	4	3.74382	0	25.52	-1	1	0.0187683
3	0	0.321755	-0.499721	4	29.5004	7.15	48.92	-1	0	0.160877
4	0	0.331027	-0.471191	4	30.1727	7.61	48.99	-1	0	0.165513
5	0	0.411332	-0.23926	4	34.7209	12.5	49.34	-1	0	0.205666
											p<.1
											p<.05

## Sheet: LRH
Freq i	h	p	t	df	BSDT (%)	CI_L	CI_U	above case (+1), below case (-1)	SM' score falls outside (1) or within (0) the 95% CI of controls	p/2
1	0	0.131005	-1.30465	4	12.8322	0.36	43.23	-1	1	0.0655024
2	1	0.0346591	-2.465	4	3.44611	0	24.39	-1	1	0.0173296
3	1	0.00944565	-3.81301	4	0.920075	0	9.82	-1	1	0.00472283
4	1	0.00367099	-5.02836	4	0.366227	0	3.58	-1	1	0.00183549
5	0	0.0737177	-1.793	4	7.2734	0.02	35.27	-1	1	0.0368588
											p<.1
											p<.05

## Sheet: DLPFCRH
Freq i	h	p	t	df	BSDT (%)	CI_L	CI_U	above case (+1), below case (-1)	SM' score falls outside (1) or within (0) the 95% CI of controls	p/2
1	0	0.485113	-0.0397114	4	36.5193	15.72	49.45	-1	0	0.242557
2	0	0.107863	1.46914	4	10.6185	0.15	41	1	0	0.0539313
3	0	0.415811	-0.226906	4	34.8582	12.84	49.33	-1	0	0.207905
4	0	0.462951	0.0989994	4	36.2502	15	49.43	1	0	0.231475
5	0	0.417787	0.22147	4	34.912	12.84	49.36	1	0	0.208893

## Sheet: DLPFCLH
Freq i	h	p	t	df	BSDT (%)	CI_L	CI_U	above case (+1), below case (-1)	SM' score falls outside (1) or within (0) the 95% CI of controls	p/2
1	0	0.394672	0.285628	4	33.9355	11.39	49.28	1	0	0.197336
2	0	0.46701	-0.0881167	4	36.339	15.22	49.42	-1	0	0.233505
3	0	0.188746	0.99167	4	18.2886	1.43	46.59	1	0	0.0943731
4	0	0.151903	1.17881	4	14.8146	0.63	44.74	1	0	0.0759516
5	0	0.21887	0.861102	4	21.0012	2.35	47.47	1	0	0.109435
