# Supplementary material for: Lesion-network mapping in task-dependent frequencies uncovers remote consequences of focal damage
Source: Imaging Neurosci (Camb). 2025 Apr 30;3:imag_a_00557. doi: 10.1162/imag_a_00557 (PMC12319782; doi:10.1162/imag_a_00557)
Supplement: Supplementary Data 3 [file imag_a_00557-supp3.xlsx]

## Sheet: VLH
Freq i	Freq j	h	p	t	df	BSDT (%)	CI_L	CI_U	above case (+1), below case (-1)
1	2	1	0.0387042	2.36301	4	4.81046	0	36.75	1
1	3	0	0.444429	0.148872	4	35.5271	13.91	49.39	-1
1	4	0	0.183604	1.01571	4	17.7352	0.56	47	-1
1	5	0	0.324263	0.491956	4	29.2229	6.39	48.94	-1		p<.1
2	3	1	0.0227048	2.87129	4	2.91614	0	28.92	-1		p<.05
2	4	1	0.0350774	2.45384	4	4.0893	0	30.48	-1
2	5	0	0.0606942	1.96119	4	6.84251	0	37.26	-1
3	4	0	0.188199	0.9942	4	17.8066	0.4	47.28	-1
3	5	0	0.342382	0.436854	4	29.9785	6.65	49.03	-1
4	5	0	0.196546	0.956263	4	18.4324	0.11	47.98	1

## Sheet: VRH
Freq i	Freq j	h	p	t	df	BSDT (%)	CI_L	CI_U	above case (+1), below case (-1)
1	2	0	0.2937	0.589194	4	24.2032	0.68	48.73	1
1	3	0	0.100243	1.53115	4	11.9882	0	46.54	1
1	4	0	0.0828368	1.69318	4	10.7936	0	45.82	1
1	5	0	0.357744	0.391354	4	28.5654	2.77	49.01	1		p<.1
2	3	0	0.154165	1.16619	4	15.5288	0	47.68	1		p<.05
2	4	0	0.133329	1.28974	4	15.1681	0	47.6	1
2	5	0	0.486753	0.0353343	4	29.0602	3.09	49.05	-1
3	4	0	0.257262	0.714276	4	14.7122	0	47.43	1
3	5	0	0.124632	1.34689	4	13.889	0	47.37	-1
4	5	1	0.0372194	2.39898	4	6.92061	0	44.14	-1

## Sheet: DLH
Freq i	Freq j	h	p	t	df	BSDT (%)	CI_L	CI_U	above case (+1), below case (-1)
1	2	1	0.0448279	2.22955	4	8.20958	0	45.12	1
1	3	0	0.294998	0.584936	4	23.5631	0.48	48.68	-1
1	4	0	0.465228	0.0928918	4	27.4717	1.78	48.97	1
1	5	0	0.19836	0.948198	4	18.8122	0.39	47.63	-1		p<.1
2	3	1	0.00426842	4.81777	4	1.24772	0	18.64	-1		p<.05
2	4	0	0.0855699	1.66552	4	12.0843	0	46.8	-1
2	5	1	0.0360597	2.42822	4	5.31867	0	35.77	-1
3	4	0	0.318102	0.511093	4	25.7881	1.02	48.82	1
3	5	0	0.309101	0.539451	4	27.5253	3.88	48.86	-1
4	5	0	0.15881	1.14079	4	15.4	0.08	46.77	-1

## Sheet: DRH
Freq i	Freq j	h	p	t	df	BSDT (%)	CI_L	CI_U	above case (+1), below case (-1)
1	2	0	0.165584	1.10496	4	15.1781	0.2	46.08	1
1	3	1	0.0246027	2.79212	4	2.95058	0	27.75	1
1	4	1	0.0156225	3.25442	4	2.15047	0	22.63	1
1	5	0	0.0714079	1.82037	4	7.00817	0	39.24	1		p<.1
2	3	0	0.0796094	1.72712	4	10.7873	0	46.43	1		p<.05
2	4	0	0.0728103	1.80364	4	10.7455	0	46.1	1
2	5	0	0.417372	0.222611	4	27.1617	1.8	48.96	1
3	4	0	0.218123	0.864151	4	13.6803	0	47.27	1
3	5	0	0.108049	1.46768	4	12.8208	0	47.04	-1
4	5	1	0.0162629	3.21204	4	4.40798	0	40.59	-1

## Sheet: LLH
Freq i	Freq j	h	p	t	df	BSDT (%)	CI_L	CI_U	above case (+1), below case (-1)
1	2	0	0.130431	1.30838	4	13.9499	0	47.2	1
1	3	0	0.342665	0.436009	4	28.5087	3.79	48.98	-1
1	4	0	0.371411	0.351681	4	30.392	5.54	49.12	-1
1	5	0	0.351038	0.411091	4	30.2137	5.77	49.06	-1		p<.1
2	3	0	0.0856455	1.66476	4	9.62883	0	44.71	-1		p<.05
2	4	0	0.169895	1.08284	4	17.1053	0.08	47.47	-1
2	5	0	0.161495	1.12643	4	16.5353	0.16	47.04	-1
3	4	0	0.491267	0.0232909	4	34.9706	12.68	49.39	-1
3	5	0	0.437311	0.168155	4	34.7875	12.35	49.36	-1
4	5	0	0.423749	0.205114	4	34.0726	11.11	49.32	-1

## Sheet: LRH
Freq i	Freq j	h	p	t	df	BSDT (%)	CI_L	CI_U	above case (+1), below case (-1)
1	2	0	0.20919	0.901321	4	18.7896	0.03	48.22	1
1	3	0	0.0873068	1.64841	4	11.535	0	46.35	1
1	4	0	0.0560411	2.03102	4	9.03022	0	44.84	1
1	5	0	0.403302	0.261522	4	29.9349	3.68	49.13	1	p<.1
2	3	0	0.18096	1.02831	4	15.4445	0	47.73	1	p<.05
2	4	0	0.102235	1.51449	4	13.1495	0	47.16	1
2	5	0	0.362193	0.378362	4	25.625	0.67	48.85	-1
3	4	0	0.167579	1.09466	4	12.2265	0	46.97	1
3	5	0	0.0990634	1.54118	4	12.4056	0	47.01	-1
4	5	1	0.0213064	2.93472	4	5.28278	0	42.09	-1
